# Supplementary material for: Use of Next Generation Sequencing to Define the Origin of Primary Myelofibrosis
Source: Cancers (Basel). 2023 Mar 15;15(6):1785. doi: 10.3390/cancers15061785 (PMC10046249; doi:10.3390/cancers15061785)
Supplement: Supplementary file 1 [file cancers-15-01785-s001.zip]

Archive with 1 entries (1 files):
- cancers-2226809-supplementary.pdf
